# Supplementary material for: Combined monitoring of IgG and IgA anti-Spike and anti-Receptor binding domain long term responses following BNT162b2 mRNA vaccination in Greek healthcare workers
Source: PLoS One. 2022 Nov 21;17(11):e0277827. doi: 10.1371/journal.pone.0277827 (PMC9678302; doi:10.1371/journal.pone.0277827)
Supplement: S1 Table — (XLS) [file pone.0277827.s003.xls]

## Sheet: Data
ID	theGroup	IncludeIn_0_1_2_3	IncludeIn_4	IncludeIn_5	Gender	Age	BMI_35	IgG_Spike_S_0	IgG_Spike_S_1	IgG_Spike_S_2	IgG_Spike_S_3	IgG_Spike_S_4	IgG_Spike_S_5	IgG_RBD_S_0	IgG_RBD_S_1	IgG_RBD_S_2	IgG_RBD_S_3	IgG_RBD_S_4	IgG_RBD_S_5	IgA_Spike_0	IgA_Spike_2	IgA_RBD_0	IgA_RBD_2	IgA_Spike_56_0	IgA_Spike_56_1	IgA_Spike_56_2	IgA_Spike_56_3	IgA_Spike_56_4	IgA_Spike_56_5	IgA_RBD_56_0	IgA_RBD_56_1	IgA_RBD_56_2	IgA_RBD_56_3	IgA_RBD_56_4	IgA_RBD_56_5	PCR_Positive	Chronic_Disease	Flu_Vaccine	Pneumococcal_Vaccine	IgG_Spike_Slope	IgG_RBD_Slope	IgA_Spike_Slope	IgA_RBD_Slope	UseIt	theGroup2	Pain1st	Pain2nd	Pain1st2nd	Fatigue1st
1	Uninfected	Yes	Yes	Yes	Female	39	No	0.07228	0.438434	1.8993	1.42635	0.608382	0.4372	0.041185	0.454655	1.70305	1.21315	0.280747	0.180713	0.072979	0.88297	0.038072	0.36425													No	No	Yes	No	-0.197145	-0.208061			Yes	Naive	Yes	Yes	Yes	No
3	Uninfected	Yes	Yes	Yes	Female	61	No	0.008569	0.840269	2.4558	2.21325	1.52014	1.1512	0.015129	0.406995	2.41925	1.96405	0.716357	0.270981	0.039629	0.49265	0.028316	0.13351	0.039629	0.17738	0.65173	0.19791	0.15565	0.21644	0.013785	0.032109	0.30494	0.063726	0.016167	0.021476	No	Yes	Yes	No	-0.17837	-0.296177	-0.0453906	-0.0313616	Yes	Naive	Yes	No	Yes	No
4	Uninfected	Yes	Yes	Yes	Female	50	No	0.08604	1.70941	2.378	2.15595	1.1359	0.891648	0.027414	0.824175	2.52195	1.9469	0.582417	0.360274	0.08199	0.78856	0.013836	0.31675	0.08199	1.4986	0.73455	0.57453	0.39799	0.4333	0.021861	0.42418	0.56961	0.17945	0.041091	0.04809	No	No	Yes	No	-0.212164	-0.299308	-0.0395983	-0.0605347	Yes	Naive	Yes	Yes	Yes	No
5	Uninfected	Yes	Yes	Yes	Female	53	No	0.00385	0.736391	2.1406	2.16825	1.94656	1.42818	0.009436	0.442555	2.6948	2.16845	1.24813	0.604002	0.039073	0.83723	0.020514	0.27887	0.039073	0.2556	0.49492	0.64816	1.4336	1.5551	0.014827	0.12339	0.70567	0.30976	0.25612	0.21759	No	No	No	No	-0.0953899	-0.276549	0.153402	-0.053442	Yes	Naive	Yes	Yes	Yes	No
6	Uninfected	Yes	Yes	Yes	Female	55	No	0.001	0.45876	1.76565	1.22225	0.585723	0.317333	0.09835	0.367325	1.99855	1.39025	0.552191	0.382767	0.03773	0.52473	0.010579	0.12649	0.03773	0.1491	0.36679	0.14021	0.08513	0.05937	0.012378	0.066507	0.21372	0.03967	0.01432	0.022417	No	No	Yes	No	-0.18784	-0.213861	-0.0348547	-0.0207034	Yes	Naive	Yes	No	Yes	Yes
7	Uninfected	Yes	Yes	Yes	Female	53	No	0.09629	0.841655	2.36095	2.02715	1.67508	1.37874	0.06601	0.53663	2.80915	2.32355	0.996225	0.533978	0.04019	0.67727	0.009342	0.30551													No	No	Yes	No	-0.125403	-0.313802			Yes	Naive	No	Yes	Yes	No
8	Uninfected	Yes	Yes	Yes	Female	34	No	0.12876	0.54837	1.6987	1.46295	0.956461	0.591973	0.054086	0.518365	1.91525	1.25325	0.492347	0.145519	0.09891	0.61852	0.010042	0.24562	0.09891	0.983	0.96597	0.39723	0.28815	0.17578	0.046275	0.7068	0.54751	0.19472	0.11818	0.08571	No	Yes	No	No	-0.147929	-0.228994	-0.0887692	-0.0518907	Yes	Naive	Yes	Yes	Yes	No
10	Uninfected	Yes	Yes	Yes	Male	46	Yes	0.0405812	0.53099	2.32535	2.0757	1.54662	1.32437	0.0486145	0.469285	2.70305	2.3322	1.00362	0.518573	0.028291	0.80439	0.009737	0.88816	0.028291	0.19878	0.72452	0.45666	0.42303	0.31039	0.007769	0.07519	1.5482	0.7379	0.44768	0.30939	No	Yes	Yes	No	-0.135452	-0.305103	-0.0463482	-0.144895	Yes	Naive	No	Yes	Yes	Yes
11	Uninfected	Yes	Yes	Yes	Female	61	No	0.028276	0.53434	1.639	1.75215	1.13009	0.676982	0.035166	0.44365	2.0913	1.89355	0.783956	0.415379	0.07833	2.1591	0.017163	0.14888													No	No	Yes	No	-0.141333	-0.238934			Yes	Naive	Yes	Yes	Yes	No
12	Uninfected	Yes	Yes	Yes	Male	28	Yes	0.037446	0.328585	1.7695	1.264	0.900445	0.604192	0.06612	0.454775	2.1053	1.27	0.370143	0.158	0.09326	0.66045	0.01966	0.39276	0.09326	0.2733	0.43875	0.2295	0.19944	0.16037	0.019384	0.042442	0.24531	0.054399	0.031191	0.02699	No	No	Yes	No	-0.144679	-0.251887	-0.0308052	-0.0235925	Yes	Naive	No	No	No	No
13	Uninfected	Yes	Yes	Yes	Male	56	No	0.010851	0.219555	1.30285	0.94725	0.472785	0.264747	0.073475	0.091055	1.67875	1.22115	0.464945	0.181019	0.06679	0.32506	0.009023	0.11958	0.06679	0.3425	0.75928	0.35653	0.2777	0.21509	0.025828	0.029685	0.22486	0.04766	0.030794	0.022805	No	No	Yes	No	-0.135956	-0.199731	-0.0610309	-0.0216677	Yes	Naive	Yes	Yes	Yes	Yes
14	Uninfected	Yes	Yes	Yes	Male	43	No	0.07608	0.199165	1.35295	1.10615	0.544402	0.294608	0.08837	0.11634	1.45625	1.2329	0.410086	0.179031	0.046459	0.55809	0.015212	0.13528	0.12717	0.19423	0.9808	0.39604	0.20349	0.12331	0.02517	0.040796	0.36588	0.11937	0.045821	0.047277	No	No	Yes	No	-0.143648	-0.179815	-0.0995183	-0.0364401	Yes	Naive	Yes	No	Yes	No
17	Uninfected	Yes	Yes	Yes	Female	57	No	0.103839	0.225345	0.864	0.654585	0.357631	0.336378	0.08699	0.092885	0.69309	0.30878	0.1242	0.0528971	0.063842	0.56819	0.010923	0.034797	0.063842	0.33003	0.29924	0.24904	0.42251	0.4377	0.017786	0.09671	0.07117	0.044764	0.034256	0.031279	No	Yes	Yes	Yes	-0.0704027	-0.0767656	0.0238925	-0.00469878	Yes	Naive	Yes	No	Yes	Yes
18	Uninfected	Yes	Yes	Yes	Male	49	Yes	0.0976207	0.39272	1.70395	0.949795	0.384319	0.251998	0.054115	0.115915	1.611	0.51901	0.259862	0.2124	0.15074	1.6101	0.014176	0.08865	0.1377	0.7224	0.7297	0.39333	0.31426	0.31966	0.028803	0.07392	0.21127	0.046826	0.021856	0.01619	No	Yes	No	No	-0.181517	-0.157597	-0.0459739	-0.0213518	Yes	Naive	Yes	No	Yes	No
19	Uninfected	Yes	Yes	Yes	Male	49	No	0.12164	0.3373	1.71085	1.3424	0.765253	0.70797	0.095985	0.149185	1.7072	1.35145	0.472419	0.218608	0.027636	0.85861	0.006729	0.06528	0.027636	0.36646	0.87929	0.79876	0.63799	0.61258	0.015098	0.2333	0.92988	0.709	0.34654	0.17885	No	No	No	No	-0.134861	-0.204887	-0.0364736	-0.0997634	Yes	Naive	No	No	No	No
21	Uninfected	Yes	Yes	Yes	Female	54	No	0.038091	0.47544	1.9421	1.4656	1.13959	0.887675	0.0376845	0.392485	2.37215	1.7282	0.620502	0.364048	0.020377	1.2924	0.035439	0.39948	0.020377	0.58688	1.086	1.0014	0.91551	0.77117	0.015122	0.48499	1.0846	0.79809	0.48381	0.30085	No	No	Yes	Yes	-0.130417	-0.270349	-0.0397431	-0.10078	Yes	Naive	No	Yes	Yes	No
22	Uninfected	Yes	Yes	Yes	Male	54	Yes	0.016401	0.132805	1.0272	0.797865	0.439653	0.227711	0.051214	0.0653615	0.825925	0.80094	0.320955	0.167991	0.026153	1.0235	0.032321	0.9065	0.026153	0.09395	0.52571	0.41226	0.30184	0.42818	0.038454	0.08623	1.0039	0.87431	0.41618	0.34468	No	Yes	No	No	-0.105382	-0.0963956	-0.0133545	-0.0936492	Yes	Naive	Yes	No	Yes	No
24	Uninfected	Yes	Yes	Yes	Female	53	No	0.0807038	0.79398	1.8557	1.4905	1.40449		0.068665	1.10525	2.633	2.33815	0.754007		0.0528	0.34658	0.024025	0.21948													No	Yes	No	No	-0.0891774	-0.423825			Yes	Naive	Yes	Yes	Yes	Yes
25	Uninfected	Yes	Yes	Yes	Male	65	No	0.049974	0.41541	1.7789	1.4196	0.89384	0.658404	0.054487	0.18611	2.39085	1.6456	0.591848	0.24483	0.033604	0.71211	0.006542	0.64385	0.033604	0.19478	0.88734	0.89949	0.76887	0.72977	0.053972	0.19034	1.1226	0.81699	0.39344	0.18576	No	No	Yes	Yes	-0.147717	-0.283322	-0.0239927	-0.122853	Yes	Naive	Yes	Yes	Yes	No
26	Uninfected	Yes	Yes	Yes	Male	58	No	0.0912031	0.53062	1.9045	1.3451	0.489071	0.257957	0.0733	0.53766	2.3909	1.32885	0.185877	0.0673349	0.022219	1.7653	0.027539	1.2399	0.022219	0.61998	1.248	0.90234	0.58989	0.50456	0.014326	0.41173	1.3527	0.89229	0.20611	0.16215	No	No	No	No	-0.21925	-0.301558	-0.0945566	-0.159658	Yes	Naive	No	No	No	No
27	Uninfected	Yes	Yes	Yes	Male	57	No	0.035476	0.27322	1.5037	1.1881	0.531346	0.300222	0.067965	0.092115	2.19766	1.5569	0.399448	0.194114	0.10689	0.85276	0.008037	0.39644	0.10689	0.22995	1.5794	1.0718	0.88053	0.59629	0.032691	0.047218	0.94391	0.6772	0.24286	0.15443	No	Yes	No	No	-0.163235	-0.271546	-0.116461	-0.105968	Yes	Naive	No	No	No	No
28	Uninfected	Yes	Yes	Yes	Female	54	No	0.1176	0.54017	1.4031	0.93401	0.626553	0.312574	0.0408	0.65643	1.98525	1.0464	0.394385	0.122226	0.010923	0.33009	0.06539	0.23557	0.010923	0.16552	0.40882	0.43181	0.45108	0.38188	0.025394	0.80128	0.91219	0.72204	0.33584	0.15182	No	Yes	No	No	-0.134364	-0.231006	-0.00312174	-0.102349	Yes	Naive	Yes	Yes	Yes	No
29	Uninfected	Yes	Yes	Yes	Female	52	No	0.060084	0.68266	1.7467	1.4464	0.904085	0.553691	0.034834	1.0384	2.4946	2.1146	0.635926	0.227377	0.034324	0.63749	0.040606	0.51012	0.034324	1.1964	1.7865	1.5206	1.3597	1.1289	0.028575	0.93553	1.1965	0.93598	0.52239	0.33057	No	Yes	Yes	No	-0.158383	-0.320149	-0.0805416	-0.114759	Yes	Naive	No	Yes	Yes	No
30	Uninfected	Yes	Yes	Yes	Female	36	No	0.0880756	0.36564	1.2827	0.88497	0.544207		0.0481715	0.176665	1.97985	0.901095	0.232336		0.051028	0.33309	0.022251	0.07703													No	No	No	No	-0.154515	-0.359745			Yes	Naive	No	No	No	Yes
31	Uninfected	Yes	Yes	Yes	Male	64	No	0.0838653	1.28423	1.92995	2.1171	1.38932	0.713828	0.06987	0.42335	2.1752	1.8393	0.579535	0.205419	0.011593	1.4681	0.017878	0.35611	0.011593	0.24567	0.54807	0.65446	0.58945	0.35686	0.019597	0.9758	0.92465	0.76857	0.3586	0.12296	No	No	Yes	No	-0.177587	-0.277183	-0.0278345	-0.108923	Yes	Naive	No	No	No	No
32	Uninfected	Yes	Yes	Yes	Female	52	No	0.061331	0.18679	1.40519	1.2153	0.448695	0.422616	0.0426465	0.11758	1.3465	0.75632	0.172662	0.157891	0.035432	0.46416	0.016638	0.31625	0.035432	0.39822	1.2241	1.2403	0.85159	1.0791	0.07908	0.33129	0.71035	0.55718	0.24003	0.19166	No	Yes	No	No	-0.142496	-0.153257	-0.0312993	-0.0711564	Yes	Naive	Yes	Yes	Yes	No
33	Uninfected	Yes	Yes	Yes	Female	51	Yes	0.06543	0.32999	1.5045	1.2319	0.729031	0.562979	0.05024	0.119115	1.93995	1.2133	0.387318	0.199842	0.01434	0.82003	0.007698	0.42703	0.01434	0.065939	0.38815	0.45118	0.40098	0.72605	0.014356	0.10236	0.92495	0.81987	0.22192	0.21314	No	Yes	Yes	No	-0.126802	-0.226238	0.0383949	-0.105347	Yes	Naive	Yes	Yes	Yes	No
34	Uninfected	Yes	Yes	Yes	Female	55	No	0.059744	0.10208	0.9637	1.0644	0.427452	0.160721	0.034779	0.06299	1.2286	0.747475	0.211649	0.0719423	0.011777	0.16617	0.032297	0.09903	0.011777	0.1441	1.1337	1.3788	0.84193	0.63594	0.017533	0.12513	0.81137	0.62212	0.17196	0.08712	No	Yes	Yes	Yes	-0.122095	-0.149972	-0.0842833	-0.100114	Yes	Naive	No	No	No	No
36	Uninfected	Yes	Yes	Yes	Female	63	No	0.041224	0.47318	1.7808	1.5967	0.781118	0.536746	0.050168	0.326185	1.84345	1.3057	0.386323	0.139927	0.075015	0.42175	0.038517	0.20252													No	No	Yes	Yes	-0.176318	-0.22883			Yes	Naive	Yes	Yes	Yes	No
38	Uninfected	Yes	Yes	Yes	Female	65	No	0.0748617	0.320885	1.88145	1.52285	0.967263		0.04539	0.294075	2.0382	1.3713	0.403168		0.065315	0.37804	0.06685	0.24478													No	No	No	No	-0.196998	-0.35124			Yes	Naive	No	No	No	No
39	Uninfected	Yes	Yes	Yes	Female	46	No	0.054597	0.64159	2.1545	1.7171	0.940745	0.783469	0.0512065	0.404255	2.4957	1.94915	0.491078	0.275388	0.064096	0.55382	0.012325	0.25866													No	Yes	Yes	No	-0.185309	-0.31026			Yes	Naive	Yes	Yes	Yes	No
40	Uninfected	Yes	Yes	Yes	Female	56	No	0.029385	0.461419	1.5458	1.25395	0.986743	0.49365	0.01469	0.619775	1.90215	1.64365	0.67801	0.21907	0.094071	1.0332	0.039916	0.56958													No	No	Yes	No	-0.131958	-0.233668			Yes	Naive	Yes	Yes	Yes	No
41	Uninfected	Yes	Yes	Yes	Male	61	No	0.041395	0.30466	1.7537	1.5014	0.985399	0.479206	0.0294005	0.21132	1.8937	1.6412	0.489738	0.144176	0.04604	1.1071	0.008612	0.50919													No	Yes	Yes	No	-0.168466	-0.248242			Yes	Naive	Yes	No	Yes	Yes
42	Uninfected	Yes	Yes	Yes	Male	57	No	0.0867062	0.38104	1.6175	1.0158	0.48271	0.444498	0.0372975	0.27977	1.48897	0.79495	0.159258	0.0805116	0.081449	0.8457	0.025273	0.66881													No	No	No	No	-0.149389	-0.179814			Yes	Naive	Yes	Yes	Yes	No
43	Uninfected	Yes	Yes	Yes	Female	48	No	0.04443	0.46147	1.4471	1.2614	0.951797	0.613618	0.017779	0.26909	2.1838	1.1107	0.44969	0.137131	0.05939	1.0828	0.020333	0.18654													No	No	No	No	-0.108798	-0.251038			Yes	Naive	Yes	Yes	Yes	No
44	Uninfected	Yes	Yes	Yes	Female	63	No	0.0827657	1.4753	1.8352	1.8231	1.57063		0.030438	0.47949	2.6632	1.9717	1.02389		0.06272	0.59266	0.001438	0.80017													No	No	Yes	No	-0.0609354	-0.351181			Yes	Naive	Yes	Yes	Yes	No
45	Uninfected	Yes	Yes	Yes	Female	61	No	0.097696	0.29899	1.3237	0.94373	0.337906	0.144939	0.040703	0.10157	2.057	1.2471	0.355832	0.114846	0.049072	0.2092	0.022239	0.29505													No	Yes	No	No	-0.157147	-0.25149			Yes	Naive	No	No	No	No
46	Uninfected	Yes	Yes	Yes	Female	60	No	0.0251313	0.44009	1.7192	1.6149	1.00743	0.743713	0.004686	0.09781	2.8029	2.47	1.24485	0.492102	0.09721	0.24473	0.017409	0.64292													No	No	No	No	-0.137994	-0.317854			Yes	Naive	Yes	No	Yes	No
47	Uninfected	Yes	Yes	Yes	Female	32	No	0.08029	1.1349	1.9304	1.6121	0.775398	0.640152	0.049882	0.73978	2.779	2.0067	0.575837	0.279664	0.10072	0.28123	0.027511	0.44513													No	No	No	No	-0.179921	-0.338858			Yes	Naive	Yes	Yes	Yes	Yes
48	Uninfected	Yes	Yes	Yes	Female	32	No	0.0715	0.63016	1.1803	1.0708	0.469999	0.285883	0.026402	0.13685	1.1847	0.71798	0.226499	0.0797288	0.09332	0.44075	0.050281	0.57119													No	No	No	No	-0.127727	-0.142431			Yes	Naive	Yes	Yes	Yes	No
49	Uninfected	Yes	Yes	Yes	Female	46	No	0.041461	0.68342	1.6671	1.5026	0.764854	0.513316	0.01409	0.36519	2.3601	1.6096	0.53492	0.299215	0.035533	0.22186	0.010483	0.20365													No	No	No	No	-0.163019	-0.273493			Yes	Naive	Yes	Yes	Yes	Yes
52	Uninfected	Yes	Yes	Yes	Female	61	No	0.020572	0.51054	1.3628	1.1866	0.768749	0.633135	0.017623	0.12378	1.95155	1.2097	0.357218	0.247028	0.08027	0.58298	0.021754	0.27337													No	Yes	Yes	Yes	-0.0999497	-0.222463			Yes	Naive	Yes	No	Yes	No
53	Uninfected	Yes	Yes	Yes	Female	63	No	0.054563	0.38446	1.8861	1.6093	0.972636	0.666643	0.028581	0.14316	2.1518	1.6288	0.62371	0.263361	0.04557	0.40537	0.045161	0.16346													No	No	Yes	No	-0.165313	-0.254703			Yes	Naive	Yes	Yes	Yes	Yes
55	Uninfected	Yes	Yes	Yes	Female	61	No	0.051637	0.23941	1.253	0.86438	0.321761	0.226752	0.017877	0.07138	1.8271	0.71578	0.12594	0.0548261	0.057134	0.24597	0.010268	0.19112													No	Yes	Yes	No	-0.136135	-0.214211			Yes	Naive	No	Yes	Yes	No
56	Uninfected	Yes	Yes	Yes	Female	48	Yes	0.029879	0.46472	0.8033	0.45933	0.193415	0.111926	0.07811	0.1121	0.29892	0.15153	0.0486489	0.0371549	0.057368	0.21125	0.025895	0.11961													No	No	Yes	No	-0.086632	-0.0325204			Yes	Naive	No	Yes	Yes	No
57	Uninfected	Yes	Yes	Yes	Male	42	No	0.055341	1.0954	1.9925	1.958	1.29733	1.10884	0.037332	0.19536	2.7283	1.5685	0.426823	0.282317	0.053696	0.20025	0.022717	0.33845													No	No	Yes	No	-0.129991	-0.314494			Yes	Naive	Yes	Yes	Yes	Yes
58	Uninfected	Yes	Yes	Yes	Male	57	No	0.059043	0.76078	2.3087	1.9615	1.56314	1.22323	0.02147	0.29642	2.8912	2.3319	1.54503	0.958062	0.057533	0.85142	0.040309	0.76481													No	No	Yes	No	-0.13935	-0.25202			Yes	Naive	No	No	No	No
59	Uninfected	Yes	Yes	Yes	Male	52	No	0.041826	0.578854	1.7511	1.3864	0.660251	0.35672	0.00722	0.23563	1.7695	0.75302	0.168657	0.0706135	0.11823	0.49734	0.018132	0.61277													No	No	Yes	No	-0.187968	-0.206993			Yes	Naive	Yes	No	Yes	No
60	Uninfected	Yes	Yes	Yes	Male	47	No	0.050102	0.688356	1.6023	1.3647	0.534994	0.27109	0.08703	0.16358	1.955	0.9996	0.254938	0.0859959	0.0624	0.6369	0.07942	0.34904													No	No	No	No	-0.18637	-0.234542			Yes	Naive	No	No	No	No
61	Uninfected	Yes	Yes	Yes	Female	47	No	0.033253	0.66119	1.88498	1.51562	0.722128	0.542202	0.06453	0.38911	2.5372	1.25305	0.331853	0.133408	0.062725	0.39501	0.03373	0.32929													No	Yes	No	No	-0.183835	-0.299268			Yes	Naive	Yes	Yes	Yes	Yes
62	Uninfected	Yes	Yes	Yes	Female	51	No	0.0818101	0.51866	1.84	1.61515	1.00059	0.610198	0.07589	0.12024	1.9668	1.1109	0.378158	0.148663	0.024908	0.56458	0.021359	0.58445	0.024908	0.3193	0.91633	0.8451	0.80841	0.89766	0.021359	0.3916	1.1487	0.88538	0.56124	0.50298	No	No	Yes	No	-0.166903	-0.229961	-0.0020612	-0.0846819	Yes	Naive	Yes	Yes	Yes	No
63	Uninfected	Yes	Yes	Yes	Female	54	No	0.050597	0.393865	1.35225	1.16235	0.453061	0.278459	0.021451	0.28602	1.9871	0.66684	0.159381	0.050405	0.032197	0.65561	0.025706	0.4591	0.032197	0.13925	0.57247	0.71985	0.37724	0.5282	0.025706	0.287	1.0266	0.60931	0.28209	0.23668	No	Yes	Yes	Yes	-0.151727	-0.227242	-0.020103	-0.0992727	Yes	Naive	Yes	No	Yes	No
64	Uninfected	Yes	Yes	Yes	Female	33	No	0.049194	0.89478	1.9843	1.7077	1.16663	0.911115	0.024281	0.82422	2.4672	2.2021	0.936912	0.45508	0.014316	0.93518	0.027169	0.51768	0.014316	0.63274	0.83089	0.9369	0.83896	0.74236	0.027169	1.0248	1.1577	1.1384	0.65971	0.40813	No	No	No	No	-0.144149	-0.284018	-0.0163637	-0.107697	Yes	Naive	Yes	Yes	Yes	Yes
65	Uninfected	Yes	Yes	Yes	Female	41	No	0.08171	0.79145	1.6998	1.4191	0.505121	0.338518	0.1112	0.57659	2.1313	1.1137	0.247827	0.131587	0.039427	0.3822	0.010581	0.19022													No	No	Yes	No	-0.192026	-0.253388			Yes	Naive	Yes	Yes	Yes	No
67	Uninfected	Yes	Yes	Yes	Female	58	No	0.055054	0.61114	1.6773	1.6935	1.49438	0.856662	0.0727	0.46279	2.1468	1.4073	0.637898	0.202198	0.009215	0.6189	0.024395	0.33056	0.009215	0.16566	0.56402	0.44027	0.44762	0.33085	0.020063	0.64393	1.1401	0.87015	0.45005	0.20139	No	No	Yes	No	-0.107646	-0.249107	-0.0257626	-0.123702	Yes	Naive	Yes	Yes	Yes	No
68	Uninfected	Yes	Yes	Yes	Female	56	No	0.034301	0.77464	2.0748	1.404	0.892614	0.686109	0.030678	0.26481	2.3126	1.1893	0.435701	0.332671	0.037605	1.3713	0.028732	0.56016													No	No	No	No	-0.173652	-0.244967			Yes	Naive	No	Yes	Yes	No
69	Uninfected	Yes	Yes	Yes	Female	57	No	0.046434	0.44956	1.2804	0.9986	0.630822	0.382312	0.035306	0.1203	1.3408	0.66555	0.204296	0.0732913	0.037254	0.56857	0.018894	0.12341													No	No	Yes	No	-0.116704	-0.15701			Yes	Naive	Yes	No	Yes	No
70	Uninfected	Yes	Yes	Yes	Female	46	No	0.017556	0.88142	1.7963	1.8166	1.13506	1.10106	0.038422	0.30273	2.7267	2.1357	0.807305	0.633282	0.038333	0.89112	0.06113	1.4938													No	No	Yes	No	-0.108746	-0.28939			Yes	Naive	Yes	Yes	Yes	Yes
71	Uninfected	Yes	Yes	Yes	Female	38	No	0.06979	0.51101	1.6195	1.3218	0.44714	0.343097	0.09748	0.31491	1.6314	0.81438	0.178115	0.109829	0.076747	0.80634	0.07562	0.516													No	No	No	No	-0.179939	-0.191152			Yes	Naive	No	No	No	No
73	Uninfected	Yes	Yes	Yes	Female	61	No	0.031131	0.207823	1.5187	1.2922	0.571721	0.116361	0.029103	0.12455	1.41845	0.78923	0.273099	0.0350221	0.006596	0.55431	0.007685	0.47054	0.006596	0.033526	0.18379	0.19077	0.38642	0.10781	0.007685	0.23268	0.92892	0.78785	1.0207	0.23567	No	No	No	No	-0.191606	-0.174028	-0.00281091	-0.0741205	Yes	Naive	Yes	Yes	Yes	Yes
74	Uninfected	Yes	Yes	Yes	Female	25	No	0.010878	0.75007	1.9952	2.0672	1.25737	0.828825	0.015292	0.38264	2.458	2.1819	0.865905	0.368708	0.007815	1.307	0.019359	1.7857	0.007815	0.08947	0.37845	0.37448	0.37035	0.3038	0.019359	0.67769	1.2705	1.1413	0.69878	0.42462	No	No	Yes	No	-0.171897	-0.294972	-0.00920484	-0.115998	Yes	Naive	Yes	No	Yes	No
75	Uninfected	Yes	Yes	Yes	Female	49	No	0.107654	0.51513	2.00155	1.6574	0.743107	0.474654	0.056702	0.25067	2.4227	1.7372	0.719524	0.274008	0.03729	0.39324	0.014161	0.16064													No	No	Yes	No	-0.211017	-0.28366			Yes	Naive	No	Yes	Yes	No
76	Uninfected	Yes	Yes	Yes	Female	42	No	0.067099	0.50503	1.9763	1.6396	0.817453	0.530257	0.024204	0.0886	2.0464	1.1507	0.220276	0.09861	0.044907	0.39167	0.05932	0.13469													No	Yes	No	No	-0.198136	-0.251737			Yes	Naive	No	Yes	Yes	No
77	Uninfected	Yes	Yes	Yes	Female	47	No	0.027302	0.83739	1.909	1.4211	0.463983	0.276838	0.006126	0.25461	2.2458	0.91962	0.223083	0.087287	0.010435	0.17699	0.010004	0.18504	0.010435	0.48423	0.90559	0.93549	0.58575	0.92355	0.010004	0.48512	0.87614	0.71548	0.16669	0.27682	No	No	Yes	No	-0.222398	-0.260718	-0.0102922	-0.0887459	Yes	Naive	No	No	No	No
78	Uninfected	Yes	Yes	Yes	Female	26	No	0.046163	0.71704	1.6553	1.1693	0.56121	0.338628	0.05599	0.32254	2.396	1.3129	0.494736	0.18767	0.044519	0.47167	0.05158	0.42466													No	No	No	No	-0.171931	-0.275975			Yes	Naive	No	No	No	No
79	Uninfected	Yes	Yes	Yes	Female	62	No	0.026859	0.38599	1.7824	1.4191	0.908448	0.378377	0.012182	0.14266	1.8742	1.2709	0.610529	0.209731	0.001121	0.48079	0.014789	0.35052	0.001121	0.14628	0.5265	0.57535	0.48814	0.33889	0.014789	0.54437	0.91343	0.84519	0.52352	0.28367	No	No	Yes	No	-0.181861	-0.213896	-0.026958	-0.0866742	Yes	Naive	No	No	No	No
80	Uninfected	Yes	Yes	Yes	Male	53	No	0.0507484	0.70122	1.892	1.5279	0.485921		0.006837	0.23601	2.4292	1.4539	0.36232		0.057806	0.21766	0.0867	0.37013													No	No	Yes	No	-0.311016	-0.438352			Yes	Naive	Yes	No	Yes	No
81	Uninfected	Yes	Yes	Yes	Female	48	No	0.0489818	0.407565	1.01883	0.79325	0.357088	0.316848	0.07239	0.2517	2.1702	1.3645	0.327606	0.188641	0.04672	0.83729	0.05941	0.25206													No	No	Yes	No	-0.0961591	-0.261349			Yes	Naive	Yes	No	Yes	No
82	Uninfected	Yes	Yes	Yes	Male	60	No	0.0967922	0.328533	1.63577	1.1165	0.417805	0.236139	0.05948	0.0656	2.4282	1.4711	0.298406	0.095849	0.08356	1.0402	0.08492	2.9317	0.08356	0.90784	1.3872	0.77611	0.25202	0.29142	0.058574	0.64205	2.1511	1.7613	0.41818	0.30147	No	Yes	Yes	No	-0.184485	-0.305813	-0.139428	-0.264178	Yes	Naive	No	No	No	No
83	Uninfected	Yes	Yes	Yes	Female	52	No	0.064046	0.359335	1.37583	0.890485	0.455738	0.144523	0.07744	0.16943	1.4527	0.57146	0.136662	0.0196498	0.016038	0.43143	0.012501	0.62329	0.016038	0.12909	0.59913	0.43924	0.31758	0.27356	0.017229	0.45526	0.89179	0.75427	0.21034	0.0706	No	No	No	No	-0.155599	-0.172138	-0.0407175	-0.116244	Yes	Naive	No	No	No	No
84	Uninfected	Yes	Yes	Yes	Female	23	No	0.0310872	0.48618	2.361	1.3691	0.991222	0.87105	0.061593	0.22181	1.9199	1.0308	0.526793	0.363623	0.014396	0.76181	0.04949	0.59443	0.014396	0.09344	0.37888	0.32703	0.34299	0.48578	0.047635	0.37496	1.0199	0.71657	0.38422	0.40178	No	No	Yes	No	-0.17489	-0.189424	0.0147117	-0.080752	Yes	Naive	No	No	No	No
85	Uninfected	Yes	Yes	Yes	Female	23	No	0.0229281	0.51624	2.5983	2.2095			0.06737	0.63243	2.8381	1.8625			0.05443	0.56227	0.025414	0.15493													No	No	Yes	No	0.032	-0.60975			Yes	Naive	Yes	Yes	Yes	Yes
86	Uninfected	Yes	Yes	Yes	Female	40	No	0.0130123	0.23496	1.4912	0.70205	0.435361	0.20245	0.05792	0.0972	1.2932	0.40958	0.165153	0.0599006	0.00689	0.30974	0.009055	0.20058	0.00689	0.063202	0.36834	0.2186	0.16725	0.25667	0.016319	0.17934	0.93506	0.4846	0.25167	0.12225	No	Yes	No	No	-0.150653	-0.14115	-0.0123314	-0.0981904	Yes	Naive	No	No	No	No
88	Uninfected	Yes	Yes	Yes	Female	38	No	0.0552356	0.27763	2.0468	1.4856	1.12451	0.914949	0.05459	0.13286	1.6793	0.701	0.252922	0.143069	0.008503	0.54661	0.000324	0.2805	0.008503	0.043392	0.22917	0.2518	0.25315	0.18818	0.011853	0.27982	0.89781	0.7325	0.26169	0.10998	No	Yes	Yes	No	-0.139345	-0.183225	-0.00544426	-0.1091	Yes	Naive	No	No	No	Yes
90	Uninfected	Yes	Yes	Yes	Female	43	No	0.00986376	0.355695	1.9077	1.25448	1.06831	0.511449	0.07703	0.32394	2.179	1.3498	0.553884	0.199112	0.04377	0.49746	0.015757	0.42319													No	No	No	No	-0.1639	-0.252477			Yes	Naive	No	No	No	No
91	Uninfected	Yes	Yes	Yes	Female	47	No	0.0638301	0.21057	2.04875	1.77113	1.39907	0.786451	0.07256	0.13518	2.3735	1.0673	0.268489	0.0976591	0.012969	0.34649	0.05018	0.28335	0.012969	0.09949	0.34764	0.29039	0.279	0.23615	0.021923	0.58796	1.0246	0.82466	0.30981	0.13903	No	No	Yes	No	-0.161561	-0.278979	-0.0128641	-0.121855	Yes	Naive	No	No	No	Yes
92	Uninfected	Yes	Yes	Yes	Male	56	No	0.0264344	0.2987	1.8737	0.75886	0.590597	0.428306	0.09527	0.13778	1.0361	0.955072	0.565626	0.297067	0.064793	0.37965	0.008747	0.16303													No	No	No	No	-0.159773	-0.1021			Yes	Naive	No	No	No	No
94	Uninfected	Yes	Yes	Yes	Male	46	No	0.0215474	1.0827	2.3309	1.7261	1.266	0.874739	0.0875	1.5109	2.7233	1.5834	0.552346	0.24732	0.05276	0.62101	0.014192	0.84658	0.05276	0.40122	1.0034	0.20589	0.17862	0.13912	0.025258	0.1812	0.96511	0.06663	0.036821	0.028354	No	No	Yes	No	-0.181542	-0.314824	-0.0903415	-0.0972212	Yes	Naive	No	Yes	Yes	No
95	Uninfected	Yes	Yes	Yes	Male	63	Yes	0.0409811	0.25749	2.0232	1.5532	1.23374	0.858205	0.02177	0.29269	2.5643	1.7675	0.476947	0.257721	0.0662	0.59275	0.027869	0.60954													No	Yes	Yes	Yes	-0.143877	-0.30997			Yes	Naive	No	No	No	Yes
96	Uninfected	Yes	Yes	Yes	Female	48	No	0.0142333	0.28922	1.48075	0.9056	0.847019	0.688365	0.07357	0.21899	1.5526	0.85494	0.327927	0.230737	0.0741	0.30492	0.024642	0.11851													No	No	Yes	Yes	-0.0871911	-0.16544			Yes	Naive	Yes	Yes	Yes	Yes
97	Uninfected	Yes	Yes	Yes	Female	52	No	0.0144367	0.12471	1.3302	0.76401	0.472108	0.33943	0.065	0.14797	1.9416	0.80628	0.259148	0.136044	0.0843	0.22418	0.019153	0.09688													No	No	No	No	-0.119606	-0.216343			Yes	Naive	Yes	Yes	Yes	Yes
98	Uninfected	Yes	Yes	Yes	Female	41	No	0.0339006	0.28215	2.291	2.0466	1.56404	0.858564	0.0719	0.42053	2.9	2.5161	1.06829	0.401845	0.044487	0.74572	0.019706	0.9976	0.044487	0.5002	0.87333	0.17432	0.26554	0.15788	0.021316	0.23658	1.0762	0.11847	0.1021	0.052814	No	Yes	Yes	No	-0.186846	-0.347316	-0.0701183	-0.106155	Yes	Naive	No	Yes	Yes	No
99	Uninfected	Yes	Yes	Yes	Male	27	No	0.0168516	0.42067	2.018	1.7426	1.31361	0.977333	0.10021	0.32222	2.6194	2.1484	1.20495	0.882173	0.063576	0.95677	0.018713	1.9163	0.063576	0.304	0.96499	0.60561	0.42725	0.33367	0.030152	0.16723	1.9251	0.9969	0.36358	0.23218	No	No	No	No	-0.136384	-0.235157	-0.0759825	-0.209749	Yes	Naive	Yes	Yes	Yes	No
101	Uninfected	Yes	Yes	Yes	Female	51	No	0.0446532	0.07492	0.51956	0.31867	0.19446	0.101349	0.030987	0.07013	0.80302	0.29503	0.0967479	0.0311496	0.046114	0.1777	0.02253	0.17777	0.046114	0.08063	0.2129	0.065897	0.048966	0.040554	0.01797	0.02653	0.09699	0.029313	0.038001	0.014373	No	No	No	No	-0.0513078	-0.0908088	-0.0186538	-0.00842915	Yes	Naive	No	No	No	No
102	Uninfected	Yes	Yes	Yes	Female	46	No	0.0204529	0.42266	1.9451	1.55603	1.0086	0.533185	0.09713	0.40452	2.0709	1.2112	0.403778	0.114868	0.065427	0.71611	0.04337	0.54858	0.065427	0.59163	1.1039	0.37599	0.30327	0.27939	0.021587	0.08539	0.8074	0.10431	0.037744	0.032428	No	Yes	Yes	No	-0.183544	-0.249314	-0.0884502	-0.0826844	Yes	Naive	Yes	Yes	Yes	No
103	Uninfected	Yes	Yes	Yes	Male	42	No	0.0191038	0.12019	1.3531	1.3327	0.822995	0.560704	0.12386	0.26245	1.7945	0.77939	0.205583	0.0912855	0.00205	1.8113	0.012026	0.3337	0.00205	1.2294	2.9181	1.3613	0.56061	0.52851	0.001123	0.08376	0.66079	0.16512	0.060023	0.063835	No	No	No	No	-0.113975	-0.207193	-0.287801	-0.0664675	Yes	Naive	No	No	No	No
104	Uninfected	Yes	Yes	Yes	Male	31	No	0.0202631	0.43057	1.9623	1.5479	1.12227	0.700088	0.07604	0.12203	2.6276	2.0178	0.890506	0.351614	0.09672	0.42168	0.031098	0.75386	0.09672	0.36216	0.57802	0.19012	0.09299	0.1148	0.042161	0.21254	1.2251	0.19867	0.066466	0.07354	No	No	Yes	No	-0.160542	-0.304543	-0.0520382	-0.124373	Yes	Naive	Yes	Yes	Yes	No
105	Uninfected	Yes	Yes	Yes	Female	35	No	0.00432665	0.30563	2.097	1.6671			0.09524	0.64606	2.8619	2.0145			0.064439	0.49595	0.06175	1.4943	0.1372	0.73076	0.76755	0.331		0.31898	0.09239	1.3943	1.8347	0.93854		0.45922	No	No	Yes	No	-0.206187	-0.529625	-0.0433942	-0.153275	Yes	Naive	Yes	Yes	Yes	Yes
106	Uninfected	Yes	Yes	Yes	Male	39	No	0.0558713	0.4971	1.5457	0.94873	0.371942	0.376449	0.013791	0.13791	1.9569	0.88627	0.120307	0.100432	0.11329	0.63158	0.05911	0.33527													No	Yes	No	No	-0.150511	-0.231348			Yes	Naive	No	No	No	No
107	Uninfected	Yes	Yes	Yes	Female	29	No	0.00862844	0.82346	1.98287	0.65192	0.38784		0.05588	0.75193	1.7139	1.1548	0.34303		0.0507	0.52841	0.07802	0.43303													No	No	No	No	-0.313537	-0.294495			Yes	Naive	No	No	No	No
108	Uninfected	Yes	Yes	Yes	Female	52	No	0.004939	0.33723	2.13218	1.6598	1.24284	0.881272	0.035327	0.6578	2.7729	2.6691	1.45165	0.760328	0.03111	1.0475	0.020163	0.33212													No	No	No	No	-0.157664	-0.285786			Yes	Naive	Yes	Yes	Yes	Yes
109	Uninfected	Yes	Yes	Yes	Female	36	No	0.0284072	0.66731	1.30173	1.63538	1.19054	0.832454	0.011248	1.4412	2.7356	1.433	0.647247	0.370507	0.07571	0.79034	0.036825	0.78976	0.07571	0.9892	1.3222	0.74332	0.77555	0.71865	0.040562	0.78672	1.0802	0.40406	0.17766	0.17299	No	Yes	No	Yes	-0.0794979	-0.289546	-0.0608932	-0.104871	Yes	Naive	Yes	Yes	Yes	Yes
110	Uninfected	Yes	Yes	Yes	Female	59	Yes	0.0290015	0.32631	1.8199	0.73329	0.441839	0.583866	0.0657	0.39476	2.2221	1.0812	0.442992	0.142228	0.040548	0.82985	0.05626	0.48791	0.040548	0.95212	1.5186	0.46533	0.33581	0.2901	0.022976	0.12434	0.73306	0.11363	0.033693	0.032676	No	No	No	No	-0.138886	-0.252931	-0.133154	-0.0757284	Yes	Naive	No	Yes	Yes	No
111	Uninfected	Yes	Yes	Yes	Female	49	No	0.0135637	0.15264	1.45805	0.893555	0.559816	0.378531	0.043724	0.19317	1.5062	0.85436	0.290605	0.111891	0.058646	0.67981	0.010515	0.444													No	No	Yes	No	-0.131936	-0.176511			Yes	Naive	Yes	Yes	Yes	Yes
112	Uninfected	Yes	Yes	Yes	Male	38	No	0.134598	0.5931	1.0931	0.79059			0.13027	0.33027	1.151	0.59849			0.061658	0.32574	0.03794	0.226													No	No	Yes	No	-0.189069	-0.345319			Yes	Naive	Yes	Yes	Yes	No
113	Uninfected	Yes	Yes	Yes	Female	40	No	0.0977187	1.3307	1.8091	0.73767	0.673002	0.359692	0.0991	0.67229	1.9018	0.28466	0.18926	0.0800986	0.06442	0.74152	0.07024	0.56415													No	No	No	No	-0.157644	-0.193025			Yes	Naive	Yes	Yes	Yes	No
126	Uninfected	Yes	Yes	Yes	Female	55	No	0.031796	0.42362	1.81948	1.4778	1.26745	0.958091	0.014778	0.26031	1.5232	1.1538	0.478445	0.252207	0.21184	1.8822	0.34448	1.8145	0.25794	1.3047	2.3852	1.4884	0.80009	0.61706	0.25932	0.53992	1.7497	0.7928	0.24123	0.20514	No	Yes	Yes	Yes	-0.105624	-0.171027	-0.221481	-0.188202	Yes	Naive	No	Yes	Yes	No
127	Uninfected	Yes	Yes	Yes	Male	31	No	0.0934026	0.63413	1.3527	0.91174	0.481813	0.336091	0.030807	0.25117	1.4267	0.82251	0.195061	0.0915585	0.03438	0.29666	0.08423	0.15544	0.03438	0.11555	0.19416	0.1495	0.12499	0.07618	0.015303	0.07094	0.16888	0.10466	0.035306	0.02764	No	Yes	No	No	-0.130046	-0.172408	-0.014365	-0.0183333	Yes	Naive	Yes	Yes	Yes	No
128	Uninfected	Yes	Yes	Yes	Female	42	No	0.0662641	0.45478	1.0556	0.67868	0.26718		0.02227	0.025657	0.5423	0.17932	0.0462887		0.07048	0.32027	0.05238	0.11823													No	No	No	No	-0.167002	-0.0996795			Yes	Naive	No	Yes	Yes	No
133	Uninfected	Yes	Yes	Yes	Male	57	No	0.083535	0.58158	1.234	0.9679			0.014511	0.5789	1.7308	0.93324			0.055225	0.33966	0.027172	0.27652													No	No	No	No	-0.166313	-0.498475			Yes	Naive	No	No	No	No
134	Uninfected	Yes	Yes	Yes	Female	45	No	0.0023441	0.294165	2.24675	1.4856	0.990992		0.056468	0.09672	1.2715	0.66245	0.126504		0.045	1.7266	0.05698	0.34549													No	Yes	Yes	Yes	-0.259112	-0.239893			Yes	Naive	No	No	No	Yes
135	Uninfected	Yes	Yes	Yes	Female	57	Yes	0.0547606	0.48861	1.0637	1.1347	0.521238		0.025985	0.14693	1.3382	0.8188	0.151616		0.01877	0.43775	0.015391	0.13383													No	Yes	Yes	No	-0.129038	-0.253389			Yes	Naive	No	No	No	No
139	Uninfected	Yes	Yes	Yes	Female	50	No	0.0425359	0.575455	1.36265	1.2397	0.651192		0.020238	0.14758	1.351	0.737025	0.0804931		0.090192	0.19455	0.04408	0.12411													No	Yes	No	No	-0.159992	-0.268835			Yes	Naive	Yes	No	Yes	No
140	Uninfected	Yes	Yes	Yes	Male	49	No	0.07691	0.624645	1.38995	0.91679	0.245486		0.021027	0.22867	1.4602	0.73948	0.137623		0.059477	0.64924	0.018524	0.21343													No	No	No	No	-0.245584	-0.276362			Yes	Naive	No	No	No	No
141	Uninfected	Yes	Yes	Yes	Female	46	No	0.0713367	0.80085	1.65255	1.264	0.568469		0.041677	0.31135	1.8973	0.80938	0.10457		0.083	0.32124	0.01581	0.12839													No	No	No	No	-0.235179	-0.369855			Yes	Naive	No	No	No	No
143	Uninfected	Yes	Yes	Yes	Female	46	No	0.0511982	0.57497	1.72365	1.1168	0.649749		0.0024575	0.0337115	0.80819	0.47949	0.215903																		No	No	No	No	-0.223474	-0.123509			Yes	Naive	No	No	No	No
144	Uninfected	Yes	Yes	Yes	Female		No	0.0123	0.174075	1.42715	1.0295	0.470591		0.011512	0.0255835	0.420965	0.273805	0.0829177																		No	No	No	No	-0.205169	-0.072223			Yes	Naive	No	No	No	No
145	Uninfected	Yes	Yes	Yes	Male		No	0.0111665	0.18666	1.28675	1.2415	0.525519		0.001976	0.123775	1.559	0.794855	0.103991																		No	No	No	No	-0.174878	-0.305265			Yes	Naive	No	No	No	No
115	Uninfected	Yes	Yes	Yes	Female	44	No	0.0807038	0.716145	2.1416	1.6551	0.68716	0.547865	0.041677	0.09322	1.93675	0.794285	0.11373	0.0763846																	No	Yes	No	No	-0.218086	-0.227441			Yes	Naive	No	No	No	No
116	Uninfected	Yes	Yes	Yes	Male	35	No	0.049974	1.2176	2.22115	1.8097	1.1473	0.932641	0.04575	0.31056	2.5553	1.5959	0.38892	0.219653																	No	No	No	No	-0.171865	-0.307333			Yes	Naive	Yes	Yes	Yes	No
117	Uninfected	Yes	Yes	Yes	Female	24	No	0.08306	0.501935	2.3523	1.77015	1.17095	1.06051	0.03712	0.112195	2.46548	1.0473	0.25242	0.152161																	No	No	No	No	-0.166592	-0.281123			Yes	Naive	No	No	No	No
118	Uninfected	Yes	Yes	Yes	Female	47	No	0.00432665	0.79386	2.4318	2.0682	1.94495	1.74088	0.0276	0.200005	1.33065	0.41764	0.077251	0.02244																	No	No	No	No	-0.0813268	-0.152979			Yes	Naive	No	No	No	No
119	Uninfected	Yes	Yes	Yes	Female	58	No	0.0818101	0.346215	1.63015	0.90938	0.814655	0.546764	0.029027	0.12825	0.85025	0.26748	0.12436	0.0532618																	No	No	Yes	Yes	-0.121064	-0.090468			Yes	Naive	No	No	No	No
120	Uninfected	Yes	Yes	Yes	Female	34	No	0.08029	1.0944	2.0417	1.7513	1.1639	0.773555	0.04976	0.25091	1.4563	1.0245	0.31161	0.132396																	No	No	Yes	No	-0.169325	-0.177495			Yes	Naive	No	No	No	No
121	Uninfected	Yes	Yes	Yes	Male	37	No	0.0202631	0.474295	1.88345	1.1607	0.76885	0.693724	0.03322	0.19119	1.5351	0.48446	0.16897	0.0999798																	No	No	Yes	No	-0.144141	-0.16484			Yes	Naive	No	No	No	No
122	Uninfected	Yes	Yes	Yes	Female	38	No	0.041461	1.4256	2.23035	1.539	0.95186	0.564481	0.02811	1.0098	2.5712	1.1926	0.249	0.141311																	No	No	Yes	No	-0.215224	-0.301274			Yes	Naive	No	Yes	Yes	No
123	Uninfected	Yes	Yes	Yes	Female	64	No	0.0290015	0.716415	1.98005	1.4733	0.84091	0.634922	0.06468	0.2001	1.6109	0.47123	0.1711	0.0888588																	No	Yes	Yes	Yes	-0.175814	-0.173128			Yes	Naive	No	No	No	No
124	Uninfected	Yes	Yes	Yes	Male	53	No	0.0135637	0.616065	2.046	1.2401	0.556905	0.433797	0.02985	0.1236	2.0388	0.62713	0.14432	0.0980522																	No	No	No	No	-0.20408	-0.225012			Yes	Naive	No	No	No	No
148	Uninfected	Yes	Yes	Yes	Female	52	No	0.0290015	0.406355	2.1164	1.56055	1.27557		0.039238	0.131735	1.54432	0.777125	0.348586																		No	No	No	No	-0.171519	-0.244912			Yes	Naive	No	No	No	No
50	post-Infected	Yes	No	No	Female	62	No	0.123	0.30178	1.2961	0.9731	3.59131	3.38342	0.04438	0.10627	1.0223	0.46254	0.804985	0.699418	0.068668	0.41703	0.049463	0.18236													No	No	No	No	0.351326	-0.0163659			Yes	Naive	No	No	No	No
72	post-Infected	Yes	No	No	Male	36	No	0.115059	0.527796	1.76785	1.2266	3.2473	3.0852	0.021439	0.25396	1.5018	0.78121	1.2229	0.964261	0.061218	0.66801	0.05682	0.348													No	No	Yes	No	0.241207	-0.0359738			Yes	Naive	No	Yes	Yes	No
89	post-Infected	Yes	No	No	Female	25	No	0.026474	1.336	2.4638	1.73185	1.93	1.9234	0.030997	0.52566	2.6259	1.7458	1.87471	1.75401	0.092039	0.67123	0.016154	0.61857													No	No	No	No	-0.0443581	-0.0842636			Yes	Naive	No	No	No	No
93	post-Infected	Yes	No	No	Female	25	No	0.01159	0.29977	2.5628	1.90993	2.35217	2.27343	0.07082	0.32605	2.7935	2.251	2.63471	2.34142	0.064893	0.74011	0.041184	1.0431	0.046752	0.75172	0.67768	0.25925	1.8414	1.5867	0.056257	0.34026	1.0874	0.19965	1.4867	1.0756	No	Yes	Yes	No	-0.00694674	-0.0311519	0.173747	0.0606012	Yes	Naive	No	No	No	Yes
20	post-Infected	Yes	Yes	No	Female	41	No	0.1205	0.669135	2.23955	2.4551	2.02674	2.37028	0.07465	0.4225	2.21735	1.846	1.33189	1.649	0.049057	0.22898	0.0069	0.12093	0.018921	0.69627	1.1647	1.0637	1.0163	1.2997	0.014776	0.81991	1.1667	1.0458	0.80539	0.73765	No	No	Yes	No	-0.00298097	-0.0794193	0.0170192	-0.0582344	Yes	Naive	Yes	Yes	Yes	No
54	post-Infected	Yes	Yes	No	Female	45	No	0.124911	0.65363	1.8812	1.8134	0.748068	2.01689	0.10353	0.23964	2.1519	0.84978	0.195398	1.38395	0.077668	0.24395	0.010813	0.18859													No	No	Yes	No	-0.0181444	-0.0894024			Yes	Naive	Yes	Yes	Yes	No
66	post-Infected	Yes	Yes	No	Female	55	Yes	0.114306	0.24907	0.9968	0.8565	0.505792	2.01498	0.007135	0.052796	1.0406	0.65182	0.337691	2.57341	0.052073	0.26682	0.045911	0.12054	0.022779	0.041937	0.26897	0.32631	0.18518	0.77368	0.012644	0.15663	0.84019	0.80783	0.31579	1.2306	No	No	No	No	0.115746	0.185181	0.0558639	0.0317983	Yes	Naive	No	No	No	No
87	post-Infected	Yes	Yes	No	Male	33	No	0.01865	0.33991	2.02907	1.5222	0.976059	2.55642	0.03911	0.22275	2.4053	1.5187	0.483113	1.66761	0.097254	0.6117	0.01376	0.56757													No	No	Yes	No	0.056546	-0.107225			Yes	Naive	Yes	No	Yes	Yes
9	Sample 5 after 3d dose	Yes	Yes	No	Female	43	No	0.126065	0.322075	1.7528	1.2212	0.623671	3.14558	0.10375	0.277815	2.1871	1.5261	0.44486	1.68334	0.052322	0.27113	0.030981	0.06166	0.0868	0.21302	0.2586	0.17545	0.13335	0.28398	0.032086	0.040026	0.11381	0.045717	0.032648	0.03712	No	No	No	No	0.161352	-0.0847742	0.00339879	-0.00843306	Yes	Naive	Yes	Yes	Yes	No
35	Sample 5 after 3d dose	Yes	Yes	No	Female	47	No	0.001558	1.3037	2.687	2.09925	1.4431	2.18068	0.001846	0.74437	2.766		0.56962	1.4479																	No	No	Yes	No	-0.0836804	-0.198886			Yes	Naive	No	No	No	No
16	Sample 5 after 3d dose	Yes	Yes	No	Male	49	No	0.08306	0.65507	1.41265	0.99155	0.559836	0.463401	0.043789	0.733335	1.7806	1.3298	0.462463	0.337667	0.019982	0.61762	0.014947	0.16914	0.15727	0.45566	0.58343	0.2672	0.22723	0.28321	0.054932	0.30712	0.31984	0.17816	0.13314	0.12532	No	Yes	Yes	Yes	-0.122264	-0.196931	-0.0316067	-0.0224345	Yes	Naive	Yes	Yes	Yes	No
2	PCR+	No	No	No	Female	41	No	0.145378	0.43887	1.7186	1.40575	0.766529	0.516985	0.10323	0.257395	1.9598	1.22125	0.377299	0.167644	0.062294	0.48618	0.028834	0.11707													Yes	No	Yes	No	-0.162469	-0.232979			Yes	Positive	Yes	Yes	Yes	No
15	PCR+	No	No	No	Male	63	No	0.13318	0.37429	1.27605	0.882355	0.436621	0.320217	0.06826	0.374835	1.8625	1.1519	0.344052	0.144837	0.035915	0.43422	0.015923	0.15653													Yes	No	Yes	No	-0.124113	-0.223204			Yes	Positive	Yes	No	Yes	Yes
23	PCR+	No	No	No	Male	55	No	0.10373	0.29202	1.4825	1.114	0.83376	0.437979	0.033866	0.054699	1.95735	1.36845	0.707182	0.24584	0.058015	0.20061	0.010008	0.15723													Yes	No	Yes	No	-0.129882	-0.219988			Yes	Positive	Yes	Yes	Yes	Yes
131	PCR+	No	No	No	Female	33	No	0.08515	2.1293	2.117	1.8139	1.1645		0.13134	1.5491	1.6158	0.71883	0.178385		0.23589	1.6069	0.27162	1.7347	0.023741	0.31791	0.9907	0.84212	0.78378	0.61957	0.009942	0.18518	0.89728	0.64846	0.41452	0.13649	Yes	No	Yes	No	-0.208271	-0.295495	-0.0443837	-0.0960182	Yes	Positive	Yes	Yes	Yes	No
132	PCR+	No	No	No	Female	29	No	0.19767	2.17205	2.0352	1.5145	0.642513		0.10109	1.84848	1.4897	0.88555	0.134135		0.12615	1.1345	0.16049	1.1172													Yes	No	Yes	No	-0.301205	-0.289012			Yes	Positive	Yes	Yes	Yes	Yes
136	PCR+	No	No	No	Female	30	No	0.19408	1.2877	1.8878	1.7347	0.943382		0.010689	1.0011	2.2473	1.5431	0.321893		0.041805	0.40799	0.002487	0.13684													Yes	No	Yes	No	-0.212813	-0.417091			Yes	Positive	Yes	Yes	Yes	No
137	PCR+	No	No	No	Male	54	No	0.45357	2.4447	2.3357	1.6964			0.33855	1.9417	1.7996	0.757			0.10596	0.54454	0.02811	0.07366													Yes	Yes			-0.399562	-0.651625			Yes	Positive
138	PCR+	No	No	No	Female	53	No	1.7029	2.5943	2.667	2.5966	2.36077		1.2425	2.6015	2.7775	2.7607	2.1596		0.28366	2.2657	1.6113	2.899													Yes	Yes			-0.0681161	-0.142804			Yes	Positive
142	PCR+	No	No	No	Female	31	No	1.2485	2.6648	2.5833	2.5081	1.96822		0.68946	2.8446	2.588	2.1713	0.641876																		Yes	No			-0.13965	-0.434204			Yes	Positive
146	PCR+	No	No	No	Male	31	No	0.88994	2.6644	2.6458	2.5289	2.40259		0.37861	1.9519	2.4996	1.9176	1.09112																		Yes	Yes			-0.0514901	-0.302251			Yes	Positive
125	PCR+	No	No	No	Female	59	No	0.37429	2.26855	2.39925	2.1955	1.85395	1.64369		1.69172	2.47532	1.27572	0.61449	0.399152																	Yes	No	Yes	No	-0.0999622	-0.252047			Yes	Positive	No	No	No	No
130	PCR+	No	No	No	Female	48	No	0.08973	1.95505	1.8303	1.4042	0.576963		0.047283	1.2611	0.9948	0.72192	0.125866		0.1527	0.46413	0.06011	0.11897													Yes	No	No	No	-0.272886	-0.190155			Yes	Positive	No	No	No	Yes
51	Asymptomatic	No	No	No	Female	62	No	0.21422	0.77863	1.82	1.5823	1.05233	0.545868	0.31639	0.43631	2.6068	1.8712	0.666066	0.230553	0.070403	0.44215	0.019881	0.41668													No	No	Yes	No	-0.169198	-0.316871			Yes	Positive	Yes	Yes	Yes	No
100	Asymptomatic	No	No	No	Female	50	No	0.019741	0.23779	2.0627	1.3032	0.785905	0.454616	0.045552	0.33545	2.4791	1.4862	0.595959	0.216252	0.059152	0.29893	0.018477	0.41628													No	No	No	No	-0.198901	-0.286967			Yes	Positive	No	No	No	Yes
129	Asymptomatic	No	No	No	Female	38	No	0.2077	2.14685	2.47067	1.76745	1.02749		0.16814	2.2025	1.6714	1.0821	0.222137		0.31955	1.0433	0.07955	0.40222													No	No	Yes	No	-0.305124	-0.311411			Yes	Positive	No	Yes	Yes	No
[truncated: 23 more columns]

## Sheet: Variables
	Alphabetic list of variables
#	Variable	Type	Len	Label
65	AdverseEvents1st	Char	3	Any symptom at 1st dose
67	AdverseEvents1st2nd	Char	3	Any symptom at 1st or 2nd dose or both
66	AdverseEvents2nd	Char	3
7	Age	Num	8	Age (years)
69	Age_55	Char	5	Age cutoff 55 years
73	Age_30_40_50	Char	7	Age cutoffs 30, 40, 50 years
70	Age_40_60	Char	5	Age cutoffs 40, 60 years
71	Age_44_53	Char	7	Age cutoffs 44, 53 years
72	Age_45_55	Char	7	Age cutoffs 45, 55 years
68	Any_Vaccine	Char	3	Any vaccination (flu or Pneumococcal)
53	ArthralgiasEtc1st	Char	3	Arthralgias etc at 1st dose
55	ArthralgiasEtc1st2nd	Char	3	Arthralgia at 1st, 2nd or both doses
54	ArthralgiasEtc2nd	Char	3	Arthralgias etc at 2nd dose
8	BMI_35	Char	9	BMI >35
38	Chronic_Disease	Char	9	Chronic disease
59	DigestiveIssues1st	Char	3	DigestiveIssues at 1st dose
61	DigestiveIssues1st2nd	Char	3	DigesiveIssues at 1st, 2nd or both doses
60	DigestiveIssues2nd	Char	3	DigestiveIssues at 2nd dose
50	Fatigue1st	Char	3	Fatigue at 1st dose
52	Fatigue1st2nd	Char	3	Fatigue at 1st, 2nd or both doses
51	Fatigue2nd	Char	3	Fatigue at 2nd dose
39	Flu_Vaccine	Char	9	Flu Vaccine
6	Gender	Char	18	Gender
56	Headache1st	Char	3	Headache at 1st dose
58	Headache1st2nd	Char	3	Headache at 1st, 2nd or both doses
57	Headache2nd	Char	3	Headache at 2nd dose
23	IgA_RBD_0	Num	8	IgA-RBD (Ορός 0)
24	IgA_RBD_2	Num	8	IgA-RBD (Ορός 2)
31	IgA_RBD_56_0	Num	8	IgA RBD Sample 0 (Day 0, before vaccination)
32	IgA_RBD_56_1	Num	8	IgA RBD Sample 1 (Day21, 21 days after the 1st dose)
33	IgA_RBD_56_2	Num	8	IgA RBD Sample 2 (Day42, 21 days after the 2nd dose)
34	IgA_RBD_56_3	Num	8	IgA RBD Sample 3 (Day90, 3 months after the 1st dose)
35	IgA_RBD_56_4	Num	8	IgA RBD Sample 4 (Day180, 6 months after the 1st dose)
36	IgA_RBD_56_5	Num	8	IgA RBD Sample 5 (Day270, 9 months after the 1st dose)
44	IgA_RBD_Slope	Num	8	IgA RBD drop rate from day 41 to day 273 (per month)
21	IgA_Spike_0	Num	8	IgA-Spike (Ορός 0)
22	IgA_Spike_2	Num	8	IgA-Spike (Ορός 2)
25	IgA_Spike_56_0	Num	8	IgA Spike Sample 0 (Day 0, before vaccination)
26	IgA_Spike_56_1	Num	8	IgA Spike Sample 1 (Day21, 21 days after the 1st dose)
27	IgA_Spike_56_2	Num	8	IgA Spike Sample 2 (Day42, 21 days after the 2nd dose)
28	IgA_Spike_56_3	Num	8	IgA Spike Sample 3 (Day90, 3 months after the 1st dose)
29	IgA_Spike_56_4	Num	8	IgA Spike Sample 4 (Day180, 6 months after the 1st dose)
30	IgA_Spike_56_5	Num	8	IgA Spike Sample 5 (Day270, 9 months after the 1st dose)
43	IgA_Spike_Slope	Num	8	IgA Spike drop rate from day 41 to day 272 (per month)
15	IgG_RBD_S_0	Num	8	IgG RBD Sample 0 (Day 0, before vaccination)
16	IgG_RBD_S_1	Num	8	IgG RBD Sample 1 (Day21, 21 days after the 1st dose)
17	IgG_RBD_S_2	Num	8	IgG RBD Sample 2 (Day42, 21 days after the 2nd dose)
18	IgG_RBD_S_3	Num	8	IgG RBD Sample 3 (Day90, 3 months after the 1st dose)
19	IgG_RBD_S_4	Num	8	IgG RBD Sample 4 (Day180, 6 months after the 1st dose)
20	IgG_RBD_S_5	Num	8	IgG RBD Sample 5 (Day270, 9 months after the 1st dose)
42	IgG_RBD_Slope	Num	8	IgG RBD drop rate from day 41 to day 271 (per month)
9	IgG_Spike_S_0	Num	8	IgG Spike Sample 0 (Day 0, before vaccination)
10	IgG_Spike_S_1	Num	8	IgG Spike Sample 1 (Day21, 21 days after the 1st dose)
11	IgG_Spike_S_2	Num	8	IgG Spike Sample 2 (Day42, 21 days after the 2nd dose)
12	IgG_Spike_S_3	Num	8	IgG Spike Sample 3 (Day90, 3 months after the 1st dose)
13	IgG_Spike_S_4	Num	8	IgG Spike Sample 4 (Day180, 6 months after the 1st dose)
14	IgG_Spike_S_5	Num	8	IgG Spike Sample 5 (Day270, 9 months after the 1st dose)
41	IgG_Spike_Slope	Num	8	IgG Spike drop rate from day 41 to day 270 (per month)
4	IncludeIn_4	Char	9	Those with yes here have valid data for sample 4
5	IncludeIn_5	Char	9	Those with yes here have valid data for sample 5
3	IncludeIn_0_1_2_3	Char	9	Those with yes here have valid data for samples 0,1,2 and 3
62	Other1st	Char	3	Other symptoms at 1st dose
64	Other1st2nd	Char	3	Other at 1st, 2nd or both doses
63	Other2nd	Char	3	Other symptoms at 2nd dose
37	PCR_Positive	Char	9	PCR+
47	Pain1st	Char	3	Pain at 1st dose
49	Pain1st2nd	Char	3	Pain at 1st, 2nd or both doses
48	Pain2nd	Char	3	Pain at 2nd dose
1	PatientID	Num	8	ID
40	Pneumococcal_Vaccine	Char	9	Pneumococcal Vaccine
45	UseIt	Char	9	Use this patient data
2	theGroup	Char	66	Group
46	theGroup2	Char	8	SARS CoV2 exposure

## Sheet: 3rd Vaccine dose
	IgG								IgA
ID	Day0		Day42		Day270		Day21γ		Day0		Day42		Day270		Day21γ
	S	RBD	S	RBD	S	RBD	S	RBD	S	RBD	S	RBD	S	RBD	S	RBD
10	0.034474	0.026379	2.3874	2.4453	1.0105	0.39529	2.8633	2.8799	0.018925	0.015761	0.61876	2.0291	0.26672	0.47833	0.50014	1.1917
11	0.09381	0.07816	2.2927	2.209	0.92183	0.4182	2.6153	1.8128	0.03007	0.029385	0.79553	0.45357	0.61706	0.07209	2.7916	1.2533
12	0.031379	0.044518	2.2532	2.2773	0.5862	0.18596	2.8138	2.6666	0.019016	0.027121	0.36452	0.26689	0.0795	0.041496	0.33762	0.13439
22	0.016401	0.07167	1.8387	1.14925	0.65441	0.13883	2.7038	2.5847	0.06233	0.039242	0.77318	1.4312	0.18151	0.1476	0.75949	0.41277
25	0.039525	0.023762	2.2635	2.4155	0.96307	0.29687	2.5826	2.4405	0.01388	0.007129	0.72183	0.8057	0.22804	0.042475	1.9934	0.46242
27	0.035476	0.07492	2.3607	2.0323	0.39908	0.14568	2.4198	1.4752	0.015535	0.023755	0.8628	0.59091	0.07679	0.021355	1.7553	0.30233
28	0.0837	0.07499	2.0127	1.989	0.46795	0.16061	2.714	2.3741	0.04335	0.050529	0.59749	0.37185	0.11741	0.051582	1.411	0.55523
29	0.037835	0.009501	2.55855	2.4634	0.84074	0.27317	2.8243	2.7309	0.04197	0.028732	1.0272	1.6391	0.0519	0.021325	0.44725	0.42275
31	0.08165	0.043056	2.3276	2.0023	0.62221	0.14587	2.9262	2.8473	0.008149	0.008223	0.67754	0.56678	0.04921	0.018062	0.77669	1.2641
41	0.035729	0.048609	2.25225	1.5967	1.90025	0.9694	2.7147	2.0158	0.011199	0.003503	1.1349	0.72083	0.61253	0.20889	0.38574	0.19116
42	0.028198	0.041445	1.6583	1.3825	0.43029	0.12648	2.6519	2.1966	0.044419	0.036757	0.82299	0.85849	0.14666	0.10147	0.79946	0.33682
43	0.044443	0.0185	2.7152	1.823	0.846355	0.15128	2.7408	2.0316	0.04339	0.048157	2.6944	0.68679	0.50146	0.052164	0.86259	0.14013
45	0.07815	0.01812	1.9945	1.9545	0.52708	0.16765	2.7762	2.5012	0.017049	0.024319	0.42606	0.84921	0.15781	0.07336	0.54961	0.18414
46	0.01805	0.046507	2.33715	2.7973	1.06675	0.89738	2.63405	2.6611	0.042516	0.036082	0.29545	0.85921	0.09262	0.14529	0.37907	0.27903
49	0.0246315	0.0500065	2.05295	2.4089	0.77066	0.44001	2.65295	2.3321	0.030723	0.028351	0.1845	0.15927	0.11177	0.051999	0.26973	0.09031
53	0.02981	0.0608895	2.4439	2.58405	1.15265	0.636805	2.4595	2.11015	0.045044	0.047116	0.42144	0.29238	0.13232	0.08839	0.7534	0.18919
55	0.023642	0.0387415	1.82185	2.1599	0.455795	0.137095	2.6425	2.0008	0.021573	0.01913	0.35367	0.37943	0.0505	0.033564	0.61976	0.17038
56	0.029879	0.09811	1.42295	1.0297	0.320975	0.142935	2.33755	1.0598	0.037165	0.030056	0.84615	0.23757	0.067155	0.025724	0.33812	0.041409
60	0.0290495	0.07922	2.08065	2.3	0.389495	0.217925	2.44555	1.67345	0.069966	0.06886	0.83866	0.22862	0.18077	0.060321	1.1828	0.24574
61	0.03112	0.0401455	2.664	2.3996	0.91442	0.385725	2.8665	2.6384	0.033964	0.014552	0.77133	0.3129	0.31691	0.06856	1.403	0.29707
63	0.07567	0.058016	2.1939	2.3087	0.982635	0.390175	2.59285	1.29425	0.06203	0.09298	0.66736	0.89843	0.21806	0.15665	1.045	0.24869
64	0.0522085	0.056484	2.6515	2.7627	1.4544	0.62468	2.90055	2.7556	0.002177	0.035772	0.9948	1.1071	0.83563	0.15019	2.0067	0.64588
67	0.061866	0.0668315	2.3962	2.53905	0.72441	0.25249	2.6053	1.5152	0.001779	0.033246	0.70094	0.84763	0.14565	0.055133	0.63727	0.13178
68	0.034301	0.030678	2.73325	2.7605	1.12155	1.02955	2.8086	2.8659	0.008144	0.05166	1.466	1.041	0.59403	0.1215	1.38765	0.9312
69	0.065392	0.0606335	1.9495	1.64695	0.898815	0.31061	2.61665	2.2093	0.024945	0.039312	0.41169	0.4334	0.16211	0.08451	0.29011	0.08625
80	0.0507484	0.0582085	2.5565	2.48335			2.757	2.57815	0.017882	0.05059	0.63755	1.3822	0.05418	0.0793	0.40806	0.2221
81	0.056442	0.060769	2.4418	2.13925	0.77116	0.238935	2.74585	2.52285	0.033134	0.058687	0.9515	0.43222	0.26457	0.053823	0.57843	0.24023
84	0.0310872	0.061593	2.2019	2.0702	1.32735	0.708415	2.707	2.5715	0.014396	0.11674	0.9599	0.88299	0.66996	0.25948	1.3231	0.52452
99	0.0168516	0.10021	2.5906	2.30745	1.60345	0.8577	2.78095	2.82325	0.001038	0.026732	1.1273	2.598	0.44165	0.54833	1.4585	1.2963
100	0.054389	0.04104	2.32845	1.67305	0.83875	0.26692	2.8184	2.7572	0.002475	0.034809	0.35343	0.44708	0.08714	0.041773	0.7174	0.34763
123			1.98205	1.94075	0.559895	0.14707	2.71175	2.6297			0.67974	0.91604	0.10949	0.08526	1.4087	0.74095
126	0.13632	0.014778	2.5872	2.28915	1.72195	0.697585	2.76995	2.63265	0.12822	0.08992	2.6334	2.1607	0.9418	0.20187	2.6827	1.635
